# Supplementary material for: The Histamine-Associated Inflammatory Landscape of Endometriosis: Molecular Profiling of HDC, HRH1-HRH4, and Cytokines Across Lesion Subtypes
Source: Int J Mol Sci. 2025 Dec 24;27(1):212. doi: 10.3390/ijms27010212 (PMC12785993; doi:10.3390/ijms27010212)
Supplement: Supplementary file 1 [file ijms-27-00212-s001.zip]

Archive with 5 entries (4 files):
- ijms-4029711-supplementary/
- ijms-4029711-supplementary/Suppl. Material S1.pdf
- ijms-4029711-supplementary/Suppl. Material S2.pdf
- ijms-4029711-supplementary/Suppl. Material S3.pdf
- ijms-4029711-supplementary/Suppl. Material S4.pdf
